# Supplementary material for: Circulating miR-122-5p and miR-375 as Potential Biomarkers for Bone Mass Recovery after Parathyroidectomy in Patients with Primary Hyperparathyroidism: A Proof-of-Concept Study
Source: Diagnostics (Basel). 2021 Sep 17;11(9):1704. doi: 10.3390/diagnostics11091704 (PMC8472510; doi:10.3390/diagnostics11091704)
Supplement: Supplementary file 1 [file diagnostics-11-01704-s001.zip]

Archive with 1 entries (1 files):
- diagnostics-1374614-supplementary.pdf
